# Supplementary material for: Retinoic acid induces NELFA‐mediated 2C‐like state of mouse embryonic stem cells associates with epigenetic modifications and metabolic processes in chemically defined media
Source: Cell Prolif. 2021 May 7;54(6):e13049. doi: 10.1111/cpr.13049 (PMC8168409; doi:10.1111/cpr.13049)
Supplement: Supplementary file 4 — Table S1 [file CPR-54-e13049-s002.xls]

## Sheet: Sheet1
Gene name	Forward Primer	Reverse Primer
GAPDH	ATGGTGAAGGTCGGTGTGAAC	TCGCTCCTGGAAGATGGTGATG
Mervl	CTCTACCACTTGGACCATATGAC	GAGGCTCCAAACAGCATCTCTA
Zscan4	AAATGCCTTATGTCTGTTCCCTATG	TGTGGTAATTCCTCAGGTGACGAT
Dux-coding	AAAGGAAGAGCATGTGCCAGC	GCAGTAAGCTGTCCTGGGAAC
Eif1a-like	AACAGGCGCAGAGGTAAAAA	CTTATATGGCACAGCCTCCT
Tcstv3	AGAAAGGGCTGGAACTTGTGACCT	AAAGCTCTTTGAAGCCATGCCCAG
Cdx2	CCTGCGACAAGGGCTTGTTTAG	TCCCGACTTCCCTTCACCATAC
Nelfa	TGCTAGTGGACACAGTGTTCGA	TTGAAGCGTGTCCACTGGCC
Dppa2	TCAACGAGAACCAATCTGAGGA	GCGTAGCGTAGTCTGTGTTTG
Dppa4	AGGAAGTCAGCACCACCGTAGT	AAGCAGGAAGAGGGCAATGGCT
